# Supplementary material for: Effectiveness of tranexamic acid in burn patients undergoing surgery – a systematic review and meta-analysis
Source: BMC Anesthesiol. 2024 Mar 4;24:91. doi: 10.1186/s12871-024-02471-3 (PMC10910692; doi:10.1186/s12871-024-02471-3)
Supplement: Supplementary file 1 — Supplementary Material 1. [file 12871_2024_2471_MOESM1_ESM.zip]

Archive with 10 entries (10 files):
- Multimedia_Appendix_1_ROB2_TXA_Burns_JS.pdf
- Multimedia_Appendix_1_ROB2_TXA_Burns_RG.pdf
- Multimedia_Appendix_B_ROBINS_A_JS.docx
- Multimedia_Appendix_B_ROBINS_A_RG.docx
- Multimedia_Appendix_B_ROBINS_B_dominguez_JS.docx
- Multimedia_Appendix_B_ROBINS_B_JS.docx
- Multimedia_Appendix_B_ROBINS_B_RG.docx
- Multimedia_Appendix_B_ROBINS_C_JS.docx
- Multimedia_Appendix_B_ROBINS_C_RG.docx
- Multimedia_Appenix_B_ROBINS_B_dominguez_RG.docx
